# Supplementary material for: Identification and validation of stable reference genes for RT-qPCR analyses of Kobresia littledalei seedlings
Source: BMC Plant Biol. 2024 May 11;24:389. doi: 10.1186/s12870-024-04924-w (PMC11088182; doi:10.1186/s12870-024-04924-w)
Supplement: Supplementary file 1 — Supplementary Material 1. [file 12870_2024_4924_MOESM1_ESM.xlsx]

## Sheet: Validation gene primer sequence
Table S1. Amplicon characteristics and primer sequences of validation genes
Gene Symbol	Description	Genebank ID	Primer sequences forward/	Tm (℃)	Amplicon size (bp)
			Reverse (5′–3′)
BSK5	brassinosteroid-signaling kinase 5	KAF3335674	ACCTTCGAGCAGTTGAGATTAG	62	372
			CAAGGCCTCTGCCAGATAAA
AP2/ERF	APETALA2/Ethylene-Responsive Factor	KAF3328233.1	ACTGGGATCGAGTCTGACGA	60	275
			GTGTTGAAGGTACCGAGCCA

## Sheet: Delt-ct
Table S2. Stability analysis of the 12 candidate reference genes assayed with Delt-ct.
Gene	Value	Group	Samples
ACT	1.86	Control	Tissue
RPL6	1.98	Control	Tissue
GAPDH	2.14	Control	Tissue
EF1-α	2.2	Control	Tissue
28S	2.22	Control	Tissue
SOD	2.23	Control	Tissue
CYP	2.28	Control	Tissue
TUA	2.28	Control	Tissue
TATA	2.36	Control	Tissue
18S	2.57	Control	Tissue
HIS	3.29	Control	Tissue
UBQ	3.44	Control	Tissue
ACT	1.66	Control	Leaf
RPL6	1.71	Control	Leaf
GAPDH	1.82	Control	Leaf
HIS	1.89	Control	Leaf
18S	2.03	Control	Leaf
CYP	2.08	Control	Leaf
SOD	2.23	Control	Leaf
TUA	2.26	Control	Leaf
28S	2.53	Control	Leaf
EF1-α	2.56	Control	Leaf
TATA	2.74	Control	Leaf
UBQ	3.27	Control	Leaf
ACT	1.32	Control	Stem
TUA	1.35	Control	Stem
SOD	1.45	Control	Stem
EF1-α	1.47	Control	Stem
CYP	1.59	Control	Stem
GAPDH	1.65	Control	Stem
RPL6	1.67	Control	Stem
28S	1.68	Control	Stem
TATA	1.69	Control	Stem
18S	2.17	Control	Stem
HIS	2.19	Control	Stem
UBQ	2.89	Control	Stem
SOD	1.37	Control	Root
28S	1.37	Control	Root
GAPDH	1.48	Control	Root
ACT	1.5	Control	Root
RPL6	1.5	Control	Root
UBQ	1.53	Control	Root
EF1-α	1.64	Control	Root
TATA	1.75	Control	Root
TUA	1.84	Control	Root
18S	2.21	Control	Root
CYP	2.22	Control	Root
HIS	2.76	Control	Root
RPL6	1.84	Minnatol	Tissue
ACT	1.91	Minnatol	Tissue
SOD	1.98	Minnatol	Tissue
EF1-α	2.02	Minnatol	Tissue
GAPDH	2.04	Minnatol	Tissue
TUA	2.48	Minnatol	Tissue
28S	2.49	Minnatol	Tissue
TATA	2.71	Minnatol	Tissue
18S	2.72	Minnatol	Tissue
HIS	2.82	Minnatol	Tissue
CYP	3.12	Minnatol	Tissue
UBQ	3.68	Minnatol	Tissue
ACT	1.68	Minnatol	Leaf
RPL6	1.7	Minnatol	Leaf
SOD	1.84	Minnatol	Leaf
EF1-α	1.84	Minnatol	Leaf
HIS	1.98	Minnatol	Leaf
GAPDH	2.1	Minnatol	Leaf
TUA	2.49	Minnatol	Leaf
18S	2.64	Minnatol	Leaf
UBQ	2.74	Minnatol	Leaf
TATA	3.01	Minnatol	Leaf
28S	3.12	Minnatol	Leaf
CYP	3.63	Minnatol	Leaf
RPL6	1.2	Minnatol	Stem
GAPDH	1.29	Minnatol	Stem
CYP	1.32	Minnatol	Stem
ACT	1.43	Minnatol	Stem
EF1-α	1.45	Minnatol	Stem
TATA	1.49	Minnatol	Stem
HIS	1.51	Minnatol	Stem
SOD	1.57	Minnatol	Stem
28S	1.67	Minnatol	Stem
TUA	1.69	Minnatol	Stem
18S	2.27	Minnatol	Stem
UBQ	2.49	Minnatol	Stem
SOD	1.61	Minnatol	Root
RPL6	1.68	Minnatol	Root
EF1-α	1.7	Minnatol	Root
GAPDH	1.78	Minnatol	Root
ACT	1.8	Minnatol	Root
28S	1.8	Minnatol	Root
TUA	2.13	Minnatol	Root
CYP	2.17	Minnatol	Root
18S	2.58	Minnatol	Root
UBQ	2.7	Minnatol	Root
HIS	2.73	Minnatol	Root
TATA	2.85	Minnatol	Root
RPL6	2.01	NaCl	Tissue
ACT	2.06	NaCl	Tissue
EF1-α	2.08	NaCl	Tissue
28S	2.11	NaCl	Tissue
GAPDH	2.28	NaCl	Tissue
CYP	2.35	NaCl	Tissue
SOD	2.42	NaCl	Tissue
TUA	2.57	NaCl	Tissue
TATA	2.77	NaCl	Tissue
HIS	2.9	NaCl	Tissue
18S	2.97	NaCl	Tissue
UBQ	4.03	NaCl	Tissue
RPL6	1.21	NaCl	Leaf
HIS	1.29	NaCl	Leaf
SOD	1.39	NaCl	Leaf
EF1-α	1.4	NaCl	Leaf
GAPDH	1.4	NaCl	Leaf
ACT	1.46	NaCl	Leaf
TATA	1.78	NaCl	Leaf
28S	1.8	NaCl	Leaf
CYP	1.8	NaCl	Leaf
18S	2.09	NaCl	Leaf
TUA	2.18	NaCl	Leaf
UBQ	2.2	NaCl	Leaf
28S	1.79	NaCl	Stem
RPL6	1.8	NaCl	Stem
SOD	1.86	NaCl	Stem
EF1-α	1.95	NaCl	Stem
ACT	1.95	NaCl	Stem
GAPDH	2.1	NaCl	Stem
TATA	2.14	NaCl	Stem
CYP	2.21	NaCl	Stem
TUA	2.24	NaCl	Stem
HIS	2.59	NaCl	Stem
UBQ	2.64	NaCl	Stem
18S	3.33	NaCl	Stem
GAPDH	1.7	NaCl	Root
RPL6	1.8	NaCl	Root
ACT	1.81	NaCl	Root
28S	1.84	NaCl	Root
TUA	1.92	NaCl	Root
EF1-α	1.99	NaCl	Root
CYP	2.09	NaCl	Root
SOD	2.42	NaCl	Root
UBQ	2.59	NaCl	Root
18S	2.6	NaCl	Root
HIS	2.91	NaCl	Root
TATA	2.96	NaCl	Root
EF1-α	1.88	ABA	Tissue
ACT	1.99	ABA	Tissue
28S	2.13	ABA	Tissue
CYP	2.2	ABA	Tissue
GAPDH	2.21	ABA	Tissue
RPL6	2.22	ABA	Tissue
TUA	2.29	ABA	Tissue
HIS	2.5	ABA	Tissue
SOD	2.64	ABA	Tissue
18S	2.66	ABA	Tissue
TATA	2.69	ABA	Tissue
UBQ	3.55	ABA	Tissue
HIS	1.44	ABA	Leaf
ACT	1.47	ABA	Leaf
EF1-α	1.47	ABA	Leaf
GAPDH	1.52	ABA	Leaf
CYP	1.54	ABA	Leaf
28S	1.58	ABA	Leaf
18S	1.89	ABA	Leaf
TUA	1.94	ABA	Leaf
RPL6	2.07	ABA	Leaf
SOD	2.1	ABA	Leaf
TATA	2.27	ABA	Leaf
UBQ	2.65	ABA	Leaf
SOD	1.35	ABA	Stem
EF1-α	1.47	ABA	Stem
RPL6	1.5	ABA	Stem
CYP	1.67	ABA	Stem
TUA	1.68	ABA	Stem
GAPDH	1.75	ABA	Stem
28S	1.77	ABA	Stem
ACT	1.84	ABA	Stem
UBQ	1.93	ABA	Stem
HIS	2.16	ABA	Stem
TATA	2.19	ABA	Stem
18S	2.55	ABA	Stem
ACT	1.93	ABA	Root
EF1-α	1.98	ABA	Root
RPL6	2.21	ABA	Root
28S	2.29	ABA	Root
GAPDH	2.44	ABA	Root
TUA	2.47	ABA	Root
HIS	2.54	ABA	Root
18S	2.63	ABA	Root
CYP	2.69	ABA	Root
TATA	2.88	ABA	Root
SOD	3.46	ABA	Root
UBQ	3.91	ABA	Root
GAPDH	2.2	GA	Tissue
ACT	2.2	GA	Tissue
28S	2.21	GA	Tissue
SOD	2.28	GA	Tissue
EF1-α	2.34	GA	Tissue
RPL6	2.41	GA	Tissue
TUA	2.46	GA	Tissue
CYP	2.57	GA	Tissue
18S	3.05	GA	Tissue
HIS	3.19	GA	Tissue
TATA	3.74	GA	Tissue
UBQ	4.12	GA	Tissue
28S	1.88	GA	Leaf
EF1-α	1.93	GA	Leaf
CYP	1.97	GA	Leaf
SOD	2.07	GA	Leaf
GAPDH	2.11	GA	Leaf
ACT	2.17	GA	Leaf
RPL6	2.32	GA	Leaf
TUA	2.35	GA	Leaf
TATA	2.92	GA	Leaf
18S	3.01	GA	Leaf
HIS	3.14	GA	Leaf
UBQ	3.34	GA	Leaf
RPL6	1.37	GA	Stem
SOD	1.38	GA	Stem
ACT	1.39	GA	Stem
GAPDH	1.45	GA	Stem
EF1-α	1.53	GA	Stem
TUA	1.75	GA	Stem
28S	1.85	GA	Stem
CYP	1.92	GA	Stem
UBQ	2.04	GA	Stem
HIS	2.09	GA	Stem
18S	2.47	GA	Stem
TATA	2.82	GA	Stem
28S	1.83	GA	Root
TUA	1.95	GA	Root
GAPDH	1.96	GA	Root
ACT	2.07	GA	Root
SOD	2.15	GA	Root
RPL6	2.15	GA	Root
EF1-α	2.32	GA	Root
CYP	2.6	GA	Root
18S	2.73	GA	Root
HIS	2.77	GA	Root
TATA	2.9	GA	Root
UBQ	4.23	GA	Root
ACT	2.07	All samples	Tissue
RPL6	2.17	All samples	Tissue
EF1-α	2.19	All samples	Tissue
GAPDH	2.22	All samples	Tissue
28S	2.3	All samples	Tissue
SOD	2.48	All samples	Tissue
TUA	2.5	All samples	Tissue
CYP	2.58	All samples	Tissue
18S	2.87	All samples	Tissue
TATA	2.94	All samples	Tissue
HIS	3.03	All samples	Tissue
UBQ	3.87	All samples	Tissue
ACT	1.91	All samples	Leaf
GAPDH	2.02	All samples	Leaf
RPL6	2.08	All samples	Leaf
EF1-α	2.14	All samples	Leaf
HIS	2.34	All samples	Leaf
28S	2.37	All samples	Leaf
TUA	2.42	All samples	Leaf
18S	2.47	All samples	Leaf
SOD	2.49	All samples	Leaf
CYP	2.72	All samples	Leaf
TATA	2.92	All samples	Leaf
UBQ	2.99	All samples	Leaf
SOD	1.73	All samples	Stem
RPL6	1.76	All samples	Stem
ACT	1.82	All samples	Stem
GAPDH	1.84	All samples	Stem
EF1-α	1.88	All samples	Stem
28S	1.93	All samples	Stem
CYP	2.01	All samples	Stem
TUA	2.03	All samples	Stem
HIS	2.31	All samples	Stem
TATA	2.34	All samples	Stem
18S	2.96	All samples	Stem
UBQ	2.96	All samples	Stem
ACT	1.97	All samples	Root
28S	2.04	All samples	Root
GAPDH	2.06	All samples	Root
RPL6	2.07	All samples	Root
EF1-α	2.07	All samples	Root
TUA	2.26	All samples	Root
CYP	2.47	All samples	Root
SOD	2.55	All samples	Root
18S	2.72	All samples	Root
HIS	2.91	All samples	Root
TATA	3.11	All samples	Root
UBQ	3.33	All samples	Root

## Sheet: geNorm
Table S3. Stability analysis of the 12 candidate reference genes assayed with geNorm.
Gene	Value	Group	Samples
ACT	1.168	Control	Tissue
RPL6	1.168	Control	Tissue
GAPDH	1.355	Control	Tissue
28S	1.499	Control	Tissue
EF1-α	1.597	Control	Tissue
SOD	1.692	Control	Tissue
CYP	1.785	Control	Tissue
TUA	1.845	Control	Tissue
TATA	1.902	Control	Tissue
18S	1.99	Control	Tissue
HIS	2.195	Control	Tissue
UBQ	2.403	Control	Tissue
GAPDH	0.664	Control	Leaf
RPL6	0.664	Control	Leaf
HIS	0.882	Control	Leaf
ACT	0.979	Control	Leaf
18S	1.128	Control	Leaf
CYP	1.273	Control	Leaf
TUA	1.415	Control	Leaf
SOD	1.519	Control	Leaf
28S	1.725	Control	Leaf
TATA	1.889	Control	Leaf
EF1-α	2.024	Control	Leaf
UBQ	2.231	Control	Leaf
ACT	0.463	Control	Stem
TUA	0.463	Control	Stem
SOD	0.637	Control	Stem
EF1-α	0.893	Control	Stem
CYP	0.983	Control	Stem
GAPDH	1.042	Control	Stem
28S	1.096	Control	Stem
RPL6	1.207	Control	Stem
TATA	1.277	Control	Stem
HIS	1.418	Control	Stem
18S	1.535	Control	Stem
UBQ	1.761	Control	Stem
ACT	0.533	Control	Root
GAPDH	0.533	Control	Root
UBQ	0.87	Control	Root
SOD	0.987	Control	Root
28S	1.016	Control	Root
EF1-α	1.048	Control	Root
RPL6	1.102	Control	Root
TUA	1.209	Control	Root
TATA	1.298	Control	Root
18S	1.432	Control	Root
CYP	1.564	Control	Root
HIS	1.763	Control	Root
SOD	0.994	Minnatol	Tissue
RPL6	0.994	Minnatol	Tissue
ACT	1.06	Minnatol	Tissue
GAPDH	1.135	Minnatol	Tissue
EF1-α	1.224	Minnatol	Tissue
TUA	1.475	Minnatol	Tissue
28S	1.667	Minnatol	Tissue
18S	1.831	Minnatol	Tissue
TATA	1.951	Minnatol	Tissue
HIS	2.064	Minnatol	Tissue
CYP	2.245	Minnatol	Tissue
UBQ	2.483	Minnatol	Tissue
ACT	0.358	Minnatol	Leaf
RPL6	0.358	Minnatol	Leaf
SOD	0.536	Minnatol	Leaf
EF1-α	0.751	Minnatol	Leaf
HIS	0.904	Minnatol	Leaf
GAPDH	1.052	Minnatol	Leaf
TUA	1.298	Minnatol	Leaf
UBQ	1.546	Minnatol	Leaf
18S	1.741	Minnatol	Leaf
TATA	1.926	Minnatol	Leaf
28S	2.151	Minnatol	Leaf
CYP	2.398	Minnatol	Leaf
GAPDH	0.63	Minnatol	Stem
RPL6	0.63	Minnatol	Stem
CYP	0.767	Minnatol	Stem
ACT	0.922	Minnatol	Stem
SOD	0.994	Minnatol	Stem
HIS	1.043	Minnatol	Stem
EF1-α	1.108	Minnatol	Stem
TATA	1.144	Minnatol	Stem
28S	1.215	Minnatol	Stem
TUA	1.277	Minnatol	Stem
18S	1.439	Minnatol	Stem
UBQ	1.614	Minnatol	Stem
SOD	0.713	Minnatol	Root
RPL6	0.713	Minnatol	Root
EF1-α	0.85	Minnatol	Root
ACT	1.08	Minnatol	Root
GAPDH	1.142	Minnatol	Root
28S	1.206	Minnatol	Root
TUA	1.363	Minnatol	Root
CYP	1.475	Minnatol	Root
HIS	1.651	Minnatol	Root
18S	1.824	Minnatol	Root
UBQ	1.982	Minnatol	Root
TATA	2.127	Minnatol	Root
GAPDH	1.278	NaCl	Tissue
RPL6	1.278	NaCl	Tissue
ACT	1.335	NaCl	Tissue
28S	1.41	NaCl	Tissue
EF1-α	1.483	NaCl	Tissue
CYP	1.616	NaCl	Tissue
SOD	1.735	NaCl	Tissue
TUA	1.863	NaCl	Tissue
TATA	2.01	NaCl	Tissue
HIS	2.129	NaCl	Tissue
18S	2.252	NaCl	Tissue
UBQ	2.548	NaCl	Tissue
RPL6	0.661	NaCl	Leaf
HIS	0.661	NaCl	Leaf
SOD	0.742	NaCl	Leaf
EF1-α	0.782	NaCl	Leaf
GAPDH	0.882	NaCl	Leaf
ACT	0.96	NaCl	Leaf
CYP	1.091	NaCl	Leaf
28S	1.212	NaCl	Leaf
TATA	1.317	NaCl	Leaf
18S	1.451	NaCl	Leaf
TUA	1.561	NaCl	Leaf
UBQ	1.668	NaCl	Leaf
SOD	0.813	NaCl	Stem
RPL6	0.813	NaCl	Stem
28S	1.095	NaCl	Stem
ACT	1.334	NaCl	Stem
EF1-α	1.463	NaCl	Stem
GAPDH	1.507	NaCl	Stem
CYP	1.599	NaCl	Stem
TATA	1.686	NaCl	Stem
TUA	1.752	NaCl	Stem
UBQ	1.862	NaCl	Stem
HIS	1.994	NaCl	Stem
18S	2.217	NaCl	Stem
RPL6	0.694	NaCl	Root
TUA	0.694	NaCl	Root
EF1-α	0.784	NaCl	Root
GAPDH	0.928	NaCl	Root
CYP	1.09	NaCl	Root
ACT	1.235	NaCl	Root
28S	1.36	NaCl	Root
SOD	1.572	NaCl	Root
UBQ	1.748	NaCl	Root
18S	1.899	NaCl	Root
HIS	2.069	NaCl	Root
TATA	2.218	NaCl	Root
ACT	1.346	ABA	Tissue
EF1-α	1.346	ABA	Tissue
GAPDH	1.458	ABA	Tissue
RPL6	1.56	ABA	Tissue
CYP	1.638	ABA	Tissue
28S	1.707	ABA	Tissue
TUA	1.797	ABA	Tissue
HIS	1.897	ABA	Tissue
SOD	2.014	ABA	Tissue
TATA	2.108	ABA	Tissue
18S	2.186	ABA	Tissue
UBQ	2.414	ABA	Tissue
GAPDH	0.767	ABA	Leaf
EF1-α	0.767	ABA	Leaf
CYP	0.867	ABA	Leaf
HIS	0.962	ABA	Leaf
ACT	1.007	ABA	Leaf
28S	1.068	ABA	Leaf
18S	1.232	ABA	Leaf
TUA	1.356	ABA	Leaf
RPL6	1.466	ABA	Leaf
SOD	1.565	ABA	Leaf
TATA	1.664	ABA	Leaf
UBQ	1.828	ABA	Leaf
RPL6	0.61	ABA	Stem
TUA	0.61	ABA	Stem
SOD	0.915	ABA	Stem
EF1-α	0.973	ABA	Stem
CYP	1.082	ABA	Stem
GAPDH	1.158	ABA	Stem
UBQ	1.252	ABA	Stem
ACT	1.33	ABA	Stem
28S	1.434	ABA	Stem
HIS	1.575	ABA	Stem
TATA	1.677	ABA	Stem
18S	1.822	ABA	Stem
ACT	0.988	ABA	Root
EF1-α	0.988	ABA	Root
28S	1.221	ABA	Root
RPL6	1.409	ABA	Root
HIS	1.565	ABA	Root
TUA	1.713	ABA	Root
GAPDH	1.847	ABA	Root
CYP	1.954	ABA	Root
18S	2.049	ABA	Root
TATA	2.156	ABA	Root
SOD	2.362	ABA	Root
UBQ	2.619	ABA	Root
ACT	1.127	GA	Tissue
GAPDH	1.127	GA	Tissue
EF1-α	1.336	GA	Tissue
SOD	1.503	GA	Tissue
TUA	1.571	GA	Tissue
28S	1.631	GA	Tissue
RPL6	1.72	GA	Tissue
CYP	1.809	GA	Tissue
18S	2.012	GA	Tissue
HIS	2.164	GA	Tissue
TATA	2.452	GA	Tissue
UBQ	2.73	GA	Tissue
GAPDH	0.578	GA	Leaf
EF1-α	0.578	GA	Leaf
ACT	0.722	GA	Leaf
CYP	1.069	GA	Leaf
28S	1.248	GA	Leaf
SOD	1.375	GA	Leaf
TUA	1.484	GA	Leaf
RPL6	1.654	GA	Leaf
TATA	1.863	GA	Leaf
18S	2.083	GA	Leaf
HIS	2.252	GA	Leaf
UBQ	2.433	GA	Leaf
ACT	0.409	GA	Stem
SOD	0.409	GA	Stem
RPL6	0.625	GA	Stem
GAPDH	0.712	GA	Stem
EF1-α	0.737	GA	Stem
TUA	0.91	GA	Stem
CYP	1.073	GA	Stem
28S	1.252	GA	Stem
UBQ	1.383	GA	Stem
HIS	1.491	GA	Stem
18S	1.643	GA	Stem
TATA	1.838	GA	Stem
RPL6	0.659	GA	Root
TUA	0.659	GA	Root
SOD	0.867	GA	Root
28S	1.088	GA	Root
EF1-α	1.228	GA	Root
GAPDH	1.359	GA	Root
ACT	1.45	GA	Root
HIS	1.673	GA	Root
18S	1.814	GA	Root
CYP	1.96	GA	Root
TATA	2.12	GA	Root
UBQ	2.472	GA	Root
ACT	1.298	All samples	Tissue
GAPDH	1.298	All samples	Tissue
EF1-α	1.444	All samples	Tissue
RPL6	1.533	All samples	Tissue
28S	1.638	All samples	Tissue
SOD	1.765	All samples	Tissue
TUA	1.873	All samples	Tissue
CYP	1.964	All samples	Tissue
18S	2.109	All samples	Tissue
TATA	2.239	All samples	Tissue
HIS	2.347	All samples	Tissue
UBQ	2.601	All samples	Tissue
ACT	1.007	All samples	Leaf
GAPDH	1.007	All samples	Leaf
EF1-α	1.284	All samples	Leaf
RPL6	1.517	All samples	Leaf
TUA	1.729	All samples	Leaf
HIS	1.838	All samples	Leaf
28S	1.939	All samples	Leaf
18S	2.01	All samples	Leaf
SOD	2.071	All samples	Leaf
CYP	2.178	All samples	Leaf
TATA	2.291	All samples	Leaf
UBQ	2.408	All samples	Leaf
SOD	1.024	All samples	Stem
RPL6	1.024	All samples	Stem
ACT	1.178	All samples	Stem
GAPDH	1.284	All samples	Stem
EF1-α	1.353	All samples	Stem
28S	1.438	All samples	Stem
CYP	1.506	All samples	Stem
TUA	1.564	All samples	Stem
HIS	1.683	All samples	Stem
TATA	1.77	All samples	Stem
18S	1.963	All samples	Stem
UBQ	2.13	All samples	Stem
ACT	1.04	All samples	Root
GAPDH	1.04	All samples	Root
28S	1.228	All samples	Root
EF1-α	1.383	All samples	Root
RPL6	1.458	All samples	Root
TUA	1.569	All samples	Root
CYP	1.71	All samples	Root
SOD	1.835	All samples	Root
18S	1.977	All samples	Root
HIS	2.116	All samples	Root
TATA	2.29	All samples	Root
UBQ	2.463	All samples	Root

## Sheet: geNorm_pairwise
Table S4. Determination of the optimal numbers of reference genes for normalization assayed with geNorm.
Pairwise	V2/3	V3/4	V4/5	V5/6	V6/7	V7/8	V8/9	V9/10	V10/11	V11/12
Control_Leaf	0.0208864	0.017713	0.0144334	0.0145451	0.0181816	0.0169427	0.0163729	0.0140674	0.0206136	0.0183442
Control_Stem	0.0213681	0.0174773	0.0135153	0.0139525	0.0117132	0.0117147	0.0111605	0.011573	0.0113199	0.0166254
Control_Root	0.023994	0.0158965	0.0148189	0.0121197	0.0103523	0.0095873	0.00829702	0.00899134	0.00896606	0.0105111
Control	0.0304769	0.0229004	0.0181393	0.0181995	0.0184927	0.0179699	0.016249	0.0150663	0.0135986	0.0186195
Minnatol_Leaf	0.0221887	0.0204729	0.021723	0.0204733	0.0179288	0.0210245	0.0193667	0.0161342	0.0161619	0.0156333
Minnatol_Stem	0.0172731	0.0145214	0.014623	0.012016	0.0115204	0.0121056	0.0127903	0.012165	0.0113621	0.013752
Minnatol_Root	0.023994	0.0158965	0.0148189	0.0121197	0.0103523	0.0095873	0.00829702	0.00899134	0.00896606	0.0105111
Minnatol	0.0292098	0.0227883	0.0260051	0.0209649	0.0171452	0.0159507	0.0136746	0.0140009	0.0151801	0.0213402
NaCl_Leaf	0.0193771	0.0138039	0.0127069	0.0144783	0.0125653	0.0114084	0.0115858	0.0123241	0.0138105	0.0150137
NaCl_Stem	0.0256012	0.0204278	0.0196584	0.0157273	0.0176239	0.0160099	0.0154775	0.0140899	0.0133009	0.0167644
NaCl_Root	0.0213788	0.0213147	0.0182222	0.0162988	0.0152528	0.014335	0.014803	0.0146594	0.0139721	0.0139689
NaCl	0.0289997	0.020245	0.023366	0.0192265	0.0171175	0.0190728	0.0172955	0.0158567	0.0146241	0.0234041
ABA_Leaf	0.022808	0.0168982	0.0133687	0.01221	0.0135776	0.0134366	0.0135822	0.0156832	0.0148529	0.0150535
ABA_Stem	0.0219093	0.018287	0.0157604	0.01307	0.0122284	0.0113541	0.0107073	0.0102453	0.00882632	0.00930606
ABA_Root	0.0303082	0.0228049	0.0190589	0.0172128	0.0152101	0.016437	0.0168991	0.0184095	0.0171677	0.0248158
ABA	0.0287294	0.0255663	0.0202371	0.0167797	0.0153848	0.014941	0.0167179	0.0151823	0.0141022	0.0213533
GA_Leaf	0.0339887	0.0221856	0.0294464	0.0216735	0.0170609	0.0145783	0.0152017	0.0136855	0.0153845	0.0189852
GA_Stem	0.0235155	0.0196418	0.0154021	0.0177353	0.0146387	0.0142454	0.013204	0.0124753	0.0120461	0.0135464
GA_Root	0.0249189	0.0253623	0.0196463	0.018575	0.0157367	0.0149948	0.0142894	0.0144307	0.0137189	0.0274753
GA	0.0310204	0.0324392	0.0224294	0.0197452	0.0194431	0.0174062	0.0166406	0.0162315	0.0202319	0.0256984
All_Leaf	0.0329016	0.0250221	0.0194693	0.0183347	0.0198504	0.018988	0.0194637	0.0170704	0.0155734	0.0157692
All_Stem	0.028934	0.0211655	0.0171034	0.0159957	0.0143297	0.0145855	0.0140977	0.0132543	0.0121394	0.0169832
All_Root	0.0283789	0.0255415	0.0204318	0.0199079	0.0163194	0.0152951	0.0140543	0.0139492	0.0143642	0.0201281
All_samples	0.031571	0.0256422	0.0229614	0.0201903	0.0186266	0.0189166	0.017309	0.0153761	0.0142124	0.0227918

## Sheet: NormFinder
Table S5. Stability analysis of the 12 candidate reference genes assayed with NormFinder.
Gene	Value	Group	Samples
ACT	0.651	Control	Tissue
RPL6	0.912	Control	Tissue
GAPDH	1.299	Control	Tissue
EF1-α	1.362	Control	Tissue
28S	1.398	Control	Tissue
SOD	1.441	Control	Tissue
CYP	1.447	Control	Tissue
TUA	1.541	Control	Tissue
TATA	1.636	Control	Tissue
18S	1.927	Control	Tissue
HIS	2.938	Control	Tissue
UBQ	3.133	Control	Tissue
ACT	0.172	Control	Leaf
RPL6	0.736	Control	Leaf
GAPDH	0.933	Control	Leaf
HIS	1.119	Control	Leaf
18S	1.258	Control	Leaf
CYP	1.322	Control	Leaf
SOD	1.593	Control	Leaf
TUA	1.763	Control	Leaf
28S	1.981	Control	Leaf
EF1-α	2.016	Control	Leaf
TATA	2.288	Control	Leaf
UBQ	2.97	Control	Leaf
ACT	0.336	Control	Stem
TUA	0.481	Control	Stem
EF1-α	0.675	Control	Stem
SOD	0.76	Control	Stem
CYP	0.95	Control	Stem
GAPDH	1.053	Control	Stem
28S	1.174	Control	Stem
RPL6	1.191	Control	Stem
TATA	1.24	Control	Stem
18S	1.784	Control	Stem
HIS	1.936	Control	Stem
UBQ	2.733	Control	Stem
28S	0.378	Control	Root
SOD	0.448	Control	Root
RPL6	0.81	Control	Root
UBQ	0.849	Control	Root
GAPDH	0.871	Control	Root
ACT	0.912	Control	Root
EF1-α	1.134	Control	Root
TATA	1.167	Control	Root
TUA	1.384	Control	Root
CYP	1.842	Control	Root
18S	1.932	Control	Root
HIS	2.539	Control	Root
RPL6	0.282	Minnatol	Tissue
ACT	0.616	Minnatol	Tissue
SOD	0.877	Minnatol	Tissue
EF1-α	0.929	Minnatol	Tissue
GAPDH	0.948	Minnatol	Tissue
28S	1.715	Minnatol	Tissue
TUA	1.813	Minnatol	Tissue
TATA	2.099	Minnatol	Tissue
18S	2.115	Minnatol	Tissue
HIS	2.327	Minnatol	Tissue
CYP	2.622	Minnatol	Tissue
UBQ	3.315	Minnatol	Tissue
RPL6	0.179	Minnatol	Leaf
ACT	0.179	Minnatol	Leaf
SOD	0.747	Minnatol	Leaf
EF1-α	0.79	Minnatol	Leaf
HIS	1.136	Minnatol	Leaf
GAPDH	1.193	Minnatol	Leaf
TUA	1.956	Minnatol	Leaf
18S	1.978	Minnatol	Leaf
UBQ	2.157	Minnatol	Leaf
TATA	2.607	Minnatol	Leaf
28S	2.62	Minnatol	Leaf
CYP	3.315	Minnatol	Leaf
RPL6	0.225	Minnatol	Stem
GAPDH	0.509	Minnatol	Stem
CYP	0.651	Minnatol	Stem
ACT	0.851	Minnatol	Stem
EF1-α	0.873	Minnatol	Stem
TATA	0.921	Minnatol	Stem
HIS	1.035	Minnatol	Stem
SOD	1.098	Minnatol	Stem
28S	1.245	Minnatol	Stem
TUA	1.248	Minnatol	Stem
18S	2.015	Minnatol	Stem
UBQ	2.271	Minnatol	Stem
SOD	0.396	Minnatol	Root
RPL6	0.702	Minnatol	Root
EF1-α	0.729	Minnatol	Root
28S	0.879	Minnatol	Root
GAPDH	0.909	Minnatol	Root
ACT	0.943	Minnatol	Root
CYP	1.54	Minnatol	Root
TUA	1.634	Minnatol	Root
18S	2.136	Minnatol	Root
UBQ	2.301	Minnatol	Root
HIS	2.456	Minnatol	Root
TATA	2.51	Minnatol	Root
RPL6	0.748	NaCl	Tissue
ACT	0.88	NaCl	Tissue
28S	0.953	NaCl	Tissue
EF1-α	1.002	NaCl	Tissue
GAPDH	1.364	NaCl	Tissue
CYP	1.488	NaCl	Tissue
SOD	1.589	NaCl	Tissue
TUA	1.904	NaCl	Tissue
TATA	2.136	NaCl	Tissue
HIS	2.369	NaCl	Tissue
18S	2.398	NaCl	Tissue
UBQ	3.76	NaCl	Tissue
RPL6	0.331	NaCl	Leaf
HIS	0.392	NaCl	Leaf
SOD	0.689	NaCl	Leaf
EF1-α	0.716	NaCl	Leaf
GAPDH	0.759	NaCl	Leaf
ACT	0.853	NaCl	Leaf
28S	1.364	NaCl	Leaf
TATA	1.39	NaCl	Leaf
CYP	1.396	NaCl	Leaf
18S	1.734	NaCl	Leaf
TUA	1.946	NaCl	Leaf
UBQ	1.98	NaCl	Leaf
28S	0.761	NaCl	Stem
RPL6	0.803	NaCl	Stem
SOD	0.966	NaCl	Stem
EF1-α	1.056	NaCl	Stem
ACT	1.187	NaCl	Stem
GAPDH	1.384	NaCl	Stem
TATA	1.483	NaCl	Stem
CYP	1.58	NaCl	Stem
TUA	1.581	NaCl	Stem
HIS	2.074	NaCl	Stem
UBQ	2.288	NaCl	Stem
18S	3.058	NaCl	Stem
GAPDH	0.53	NaCl	Root
ACT	0.738	NaCl	Root
28S	0.857	NaCl	Root
RPL6	0.962	NaCl	Root
TUA	1.225	NaCl	Root
EF1-α	1.342	NaCl	Root
CYP	1.421	NaCl	Root
SOD	1.906	NaCl	Root
18S	2.082	NaCl	Root
UBQ	2.158	NaCl	Root
HIS	2.535	NaCl	Root
TATA	2.555	NaCl	Root
EF1-α	0.651	ABA	Tissue
ACT	0.887	ABA	Tissue
28S	1.21	ABA	Tissue
CYP	1.343	ABA	Tissue
GAPDH	1.356	ABA	Tissue
RPL6	1.382	ABA	Tissue
TUA	1.526	ABA	Tissue
HIS	1.889	ABA	Tissue
SOD	2.045	ABA	Tissue
18S	2.081	ABA	Tissue
TATA	2.146	ABA	Tissue
UBQ	3.243	ABA	Tissue
HIS	0.531	ABA	Leaf
ACT	0.616	ABA	Leaf
EF1-α	0.676	ABA	Leaf
GAPDH	0.778	ABA	Leaf
CYP	0.811	ABA	Leaf
28S	0.856	ABA	Leaf
18S	1.366	ABA	Leaf
TUA	1.45	ABA	Leaf
RPL6	1.63	ABA	Leaf
SOD	1.691	ABA	Leaf
TATA	1.951	ABA	Leaf
UBQ	2.416	ABA	Leaf
SOD	0.357	ABA	Stem
EF1-α	0.718	ABA	Stem
RPL6	0.76	ABA	Stem
CYP	1.026	ABA	Stem
TUA	1.102	ABA	Stem
28S	1.2	ABA	Stem
GAPDH	1.279	ABA	Stem
ACT	1.318	ABA	Stem
UBQ	1.548	ABA	Stem
HIS	1.783	ABA	Stem
TATA	1.839	ABA	Stem
18S	2.247	ABA	Stem
ACT	0.265	ABA	Root
EF1-α	0.499	ABA	Root
RPL6	1.206	ABA	Root
28S	1.303	ABA	Root
GAPDH	1.511	ABA	Root
TUA	1.59	ABA	Root
HIS	1.784	ABA	Root
18S	1.899	ABA	Root
CYP	1.962	ABA	Root
TATA	2.307	ABA	Root
SOD	3.004	ABA	Root
UBQ	3.549	ABA	Root
28S	0.786	GA	Tissue
GAPDH	0.909	GA	Tissue
ACT	1.008	GA	Tissue
SOD	1.24	GA	Tissue
EF1-α	1.384	GA	Tissue
RPL6	1.39	GA	Tissue
TUA	1.616	GA	Tissue
CYP	1.688	GA	Tissue
18S	2.383	GA	Tissue
HIS	2.672	GA	Tissue
TATA	3.26	GA	Tissue
UBQ	3.744	GA	Tissue
28S	0.298	GA	Leaf
CYP	0.846	GA	Leaf
SOD	1.026	GA	Leaf
EF1-α	1.033	GA	Leaf
GAPDH	1.363	GA	Leaf
ACT	1.486	GA	Leaf
RPL6	1.513	GA	Leaf
TUA	1.599	GA	Leaf
TATA	2.415	GA	Leaf
18S	2.56	GA	Leaf
HIS	2.737	GA	Leaf
UBQ	2.97	GA	Leaf
RPL6	0.394	GA	Stem
SOD	0.435	GA	Stem
ACT	0.497	GA	Stem
GAPDH	0.629	GA	Stem
EF1-α	0.86	GA	Stem
28S	1.242	GA	Stem
TUA	1.249	GA	Stem
CYP	1.471	GA	Stem
UBQ	1.588	GA	Stem
HIS	1.627	GA	Stem
18S	2.193	GA	Stem
TATA	2.591	GA	Stem
28S	0.236	GA	Root
GAPDH	0.654	GA	Root
ACT	0.874	GA	Root
TUA	1.031	GA	Root
SOD	1.346	GA	Root
RPL6	1.415	GA	Root
EF1-α	1.627	GA	Root
CYP	1.881	GA	Root
18S	2.168	GA	Root
HIS	2.274	GA	Root
TATA	2.337	GA	Root
UBQ	3.982	GA	Root
ACT	0.827	All samples	Tissue
RPL6	1.047	All samples	Tissue
EF1-α	1.12	All samples	Tissue
GAPDH	1.181	All samples	Tissue
28S	1.296	All samples	Tissue
SOD	1.659	All samples	Tissue
TUA	1.714	All samples	Tissue
CYP	1.794	All samples	Tissue
18S	2.229	All samples	Tissue
TATA	2.315	All samples	Tissue
HIS	2.501	All samples	Tissue
UBQ	3.532	All samples	Tissue
ACT	0.772	All samples	Leaf
GAPDH	1.042	All samples	Leaf
RPL6	1.141	All samples	Leaf
EF1-α	1.25	All samples	Leaf
HIS	1.612	All samples	Leaf
28S	1.635	All samples	Leaf
TUA	1.734	All samples	Leaf
18S	1.804	All samples	Leaf
SOD	1.838	All samples	Leaf
CYP	2.153	All samples	Leaf
TATA	2.439	All samples	Leaf
UBQ	2.549	All samples	Leaf
SOD	0.799	All samples	Stem
RPL6	0.857	All samples	Stem
ACT	0.97	All samples	Stem
GAPDH	1.011	All samples	Stem
EF1-α	1.051	All samples	Stem
28S	1.166	All samples	Stem
CYP	1.322	All samples	Stem
TUA	1.338	All samples	Stem
HIS	1.782	All samples	Stem
TATA	1.83	All samples	Stem
18S	2.62	All samples	Stem
UBQ	2.649	All samples	Stem
ACT	0.837	All samples	Root
28S	0.951	All samples	Root
GAPDH	1.032	All samples	Root
RPL6	1.113	All samples	Root
EF1-α	1.137	All samples	Root
TUA	1.475	All samples	Root
CYP	1.741	All samples	Root
SOD	1.869	All samples	Root
18S	2.107	All samples	Root
HIS	2.406	All samples	Root
TATA	2.615	All samples	Root
UBQ	2.903	All samples	Root

## Sheet: BestKeeper
Table S6. Stability analysis of the 12 candidate reference genes assayed with BestKeeper.
Gene	Std dev	CV	Person correlation coefficient(r)	Group	Samples
ACT	1.15	5.06	0.903	Control	Tissue
TATA	2.33	8.98	0.818	Control	Tissue
28S	1.79	6.72	0.739	Control	Tissue
UBQ	1.88	9.52	0.085	Control	Tissue
GADPH	1.17	10.92	0.756	Control	Tissue
SOD	2.39	14.04	0.899	Control	Tissue
RPL6	1.76	9.07	0.878	Control	Tissue
HIS	3.24	11.78	0.763	Control	Tissue
CYP	2.21	7.27	0.87	Control	Tissue
TUA	2.43	14.4	0.878	Control	Tissue
18S	2.03	6.89	0.678	Control	Tissue
EF1-α	1.49	11.76	0.739	Control	Tissue
ACT	0.92	4.02	0.882	Control	Leaf
TATA	2.11	8.26	0.462	Control	Leaf
28S	1.67	6.27	0.232	Control	Leaf
UBQ	2.49	12.08	0.287	Control	Leaf
GADPH	0.97	8.24	0.668	Control	Leaf
SOD	2.08	11.35	0.87	Control	Leaf
RPL6	1.18	6.16	0.791	Control	Leaf
HIS	1.3	5.21	0.63	Control	Leaf
CYP	1.42	4.7	0.792	Control	Leaf
TUA	2.13	12.96	0.708	Control	Leaf
18S	0.96	3.24	0.39	Control	Leaf
EF1-α	1.77	13.57	0.497	Control	Leaf
ACT	1.19	5.43	0.952	Control	Stem
TATA	1.82	7.46	0.866	Control	Stem
28S	1.56	6.05	0.873	Control	Stem
UBQ	1.5	7.43	0.001	Control	Stem
GADPH	0.64	6.82	0.51	Control	Stem
SOD	1.46	10	0.958	Control	Stem
RPL6	1.84	10.02	0.927	Control	Stem
HIS	2.1	7.98	0.793	Control	Stem
CYP	0.77	2.7	0.64	Control	Stem
TUA	1.27	8.58	0.928	Control	Stem
18S	1.35	5.05	0.159	Control	Stem
EF1-α	0.6	5.35	0.783	Control	Stem
ACT	0.95	4.01	0.914	Control	Root
TATA	2.07	7.45	0.929	Control	Root
28S	1.7	6.23	0.974	Control	Root
UBQ	1.56	8.48	0.894	Control	Root
GADPH	0.93	8.52	0.936	Control	Root
SOD	1.78	9.75	0.964	Control	Root
RPL6	1.86	9.05	0.935	Control	Root
HIS	3.49	11.16	0.93	Control	Root
CYP	2.49	7.66	0.868	Control	Root
TUA	1.92	9.91	0.871	Control	Root
18S	1.23	3.85	0.48	Control	Root
EF1-α	0.93	6.83	0.859	Control	Root
ACT	1.01	4.5	0.804	Minnatol	Tissue
TATA	1.61	6.42	0.407	Minnatol	Tissue
28S	1.6	6.07	0.416	Minnatol	Tissue
UBQ	2.39	12.53	0.165	Minnatol	Tissue
GADPH	0.89	8.78	0.623	Minnatol	Tissue
SOD	1.4	9.41	0.848	Minnatol	Tissue
RPL6	1.22	6.59	0.938	Minnatol	Tissue
HIS	2.29	8.55	0.872	Minnatol	Tissue
CYP	2.33	7.54	0.423	Minnatol	Tissue
TUA	2.1	12.43	0.828	Minnatol	Tissue
18S	1.51	4.97	0.287	Minnatol	Tissue
EF1-α	1.19	9.61	0.778	Minnatol	Tissue
ACT	0.57	2.59	0.89	Minnatol	Leaf
TATA	1.74	7.17	0.149	Minnatol	Leaf
28S	1.95	7.55	0.001	Minnatol	Leaf
UBQ	2.11	10.29	0.714	Minnatol	Leaf
GADPH	0.88	8.67	0.205	Minnatol	Leaf
SOD	0.81	5.95	0.675	Minnatol	Leaf
RPL6	0.74	4.1	0.954	Minnatol	Leaf
HIS	1.2	4.8	0.664	Minnatol	Leaf
CYP	2.83	8.79	0.001	Minnatol	Leaf
TUA	1.94	12.67	0.706	Minnatol	Leaf
18S	1.35	4.68	0.001	Minnatol	Leaf
EF1-α	1.02	8.89	0.782	Minnatol	Leaf
ACT	1.28	5.77	0.828	Minnatol	Stem
TATA	1.16	4.73	0.827	Minnatol	Stem
28S	1.26	4.77	0.621	Minnatol	Stem
UBQ	2.2	11.11	0.652	Minnatol	Stem
GADPH	0.74	7.91	0.907	Minnatol	Stem
SOD	1.31	8.96	0.71	Minnatol	Stem
RPL6	1.25	6.96	0.967	Minnatol	Stem
HIS	1.79	6.99	0.952	Minnatol	Stem
CYP	1.26	4.39	0.887	Minnatol	Stem
TUA	1.71	10.31	0.788	Minnatol	Stem
18S	1	3.28	0.001	Minnatol	Stem
EF1-α	1.11	8.71	0.805	Minnatol	Stem
ACT	0.58	2.47	0.594	Minnatol	Root
TATA	1.6	6.12	0.001	Minnatol	Root
28S	1.43	5.29	0.82	Minnatol	Root
UBQ	2.17	12.9	0.629	Minnatol	Root
GADPH	0.52	4.76	0.633	Minnatol	Root
SOD	1.16	7.15	0.92	Minnatol	Root
RPL6	1.44	7.42	0.917	Minnatol	Root
HIS	2.72	9.11	0.803	Minnatol	Root
CYP	1.81	5.66	0.77	Minnatol	Root
TUA	2.31	12.28	0.846	Minnatol	Root
18S	1.41	4.49	0.251	Minnatol	Root
EF1-α	1.28	9.86	0.814	Minnatol	Root
ACT	1.61	7.03	0.891	NaCl	Tissue
TATA	2.96	11.23	0.806	NaCl	Tissue
28S	1.83	6.73	0.863	NaCl	Tissue
UBQ	1.96	10.48	0.001	NaCl	Tissue
GADPH	1.16	10.87	0.777	NaCl	Tissue
SOD	2.46	14.46	0.875	NaCl	Tissue
RPL6	1.54	7.97	0.905	NaCl	Tissue
HIS	3.14	11.17	0.857	NaCl	Tissue
CYP	2.2	7.08	0.806	NaCl	Tissue
TUA	3.18	17.66	0.96	NaCl	Tissue
18S	2.27	7.58	0.572	NaCl	Tissue
EF1-α	1.94	15.09	0.908	NaCl	Tissue
ACT	1.08	4.96	0.783	NaCl	Leaf
TATA	1.84	7.8	0.936	NaCl	Leaf
28S	1.57	6.08	0.708	NaCl	Leaf
UBQ	1.14	5.52	0.01	NaCl	Leaf
GADPH	0.74	6.97	0.857	NaCl	Leaf
SOD	1.61	10.48	0.946	NaCl	Leaf
RPL6	1.08	5.88	0.977	NaCl	Leaf
HIS	1.14	4.51	0.935	NaCl	Leaf
CYP	1.28	4.39	0.553	NaCl	Leaf
TUA	2.22	13.97	0.946	NaCl	Leaf
18S	1.67	5.94	0.512	NaCl	Leaf
EF1-α	1.32	11.6	0.913	NaCl	Leaf
ACT	1.22	5.56	0.763	NaCl	Stem
TATA	2.09	8.03	0.885	NaCl	Stem
28S	1.4	5.27	0.866	NaCl	Stem
UBQ	2.22	12.29	0.652	NaCl	Stem
GADPH	0.61	6.55	0.301	NaCl	Stem
SOD	1.38	9.09	0.731	NaCl	Stem
RPL6	1.15	6.21	0.776	NaCl	Stem
HIS	1.95	7.28	0.544	NaCl	Stem
CYP	1.78	5.79	0.676	NaCl	Stem
TUA	2.1	12.7	0.902	NaCl	Stem
18S	2.31	7.71	0.175	NaCl	Stem
EF1-α	0.99	8.43	0.594	NaCl	Stem
ACT	0.98	3.94	0.726	NaCl	Root
TATA	1.78	6.05	0.001	NaCl	Root
28S	0.6	2.04	0.5	NaCl	Root
UBQ	1.17	6.74	0.001	NaCl	Root
GADPH	1.04	8.72	0.904	NaCl	Root
SOD	1.32	6.46	0.045	NaCl	Root
RPL6	1.31	6.25	0.852	NaCl	Root
HIS	2.29	7.12	0.66	NaCl	Root
CYP	1.67	5	0.828	NaCl	Root
TUA	1.7	7.83	0.9	NaCl	Root
18S	1.94	6.1	0.535	NaCl	Root
EF1-α	1.58	10.34	0.875	NaCl	Root
ACT	1.31	5.79	0.794	ABA	Tissue
TATA	2.35	9.24	0.577	ABA	Tissue
28S	1.63	6.08	0.724	ABA	Tissue
UBQ	2.29	12.54	0.216	ABA	Tissue
GADPH	0.92	9.09	0.611	ABA	Tissue
SOD	1.84	11.15	0.705	ABA	Tissue
RPL6	1.56	8.22	0.72	ABA	Tissue
HIS	2.45	9.45	0.884	ABA	Tissue
CYP	1.66	5.42	0.789	ABA	Tissue
TUA	2.11	12.92	0.896	ABA	Tissue
18S	1.99	6.77	0.525	ABA	Tissue
EF1-α	1.03	8.91	0.874	ABA	Tissue
ACT	1.06	4.91	0.924	ABA	Leaf
TATA	1.62	6.85	0.505	ABA	Leaf
28S	0.99	3.9	0.723	ABA	Leaf
UBQ	1.76	8.95	0.613	ABA	Leaf
GADPH	0.73	7.23	0.742	ABA	Leaf
SOD	1.73	10.81	0.601	ABA	Leaf
RPL6	1.13	5.93	0.483	ABA	Leaf
HIS	1.04	4.34	0.912	ABA	Leaf
CYP	0.74	2.49	0.677	ABA	Leaf
TUA	1.93	13.2	0.908	ABA	Leaf
18S	1.42	5.08	0.677	ABA	Leaf
EF1-α	0.59	5.34	0.81	ABA	Leaf
ACT	1.67	7.39	0.684	ABA	Stem
TATA	2.22	8.75	0.78	ABA	Stem
28S	1.67	6.2	0.784	ABA	Stem
UBQ	0.85	4.81	0.269	ABA	Stem
GADPH	0.26	2.81	0.469	ABA	Stem
SOD	1.19	7.86	0.968	ABA	Stem
RPL6	1.09	6.06	0.894	ABA	Stem
HIS	2.18	8.62	0.915	ABA	Stem
CYP	1.16	3.9	0.762	ABA	Stem
TUA	1.29	7.96	0.842	ABA	Stem
18S	2.38	7.84	0.748	ABA	Stem
EF1-α	0.64	5.92	0.884	ABA	Stem
ACT	0.82	3.52	0.861	ABA	Root
TATA	1.19	4.36	0.001	ABA	Root
28S	1.02	3.63	0.507	ABA	Root
UBQ	3.21	18.57	0.506	ABA	Root
GADPH	1.11	10.14	0.533	ABA	Root
SOD	1.88	10.37	0.573	ABA	Root
RPL6	1.54	7.71	0.752	ABA	Root
HIS	2.18	7.65	0.779	ABA	Root
CYP	2.33	7.26	0.751	ABA	Root
TUA	2.33	12.88	0.911	ABA	Root
18S	1.3	4.33	0.247	ABA	Root
EF1-α	1.18	9.21	0.849	ABA	Root
ACT	1.61	7.11	0.867	GA	Tissue
TATA	1.96	7.58	0.001	GA	Tissue
28S	1.42	5.23	0.818	GA	Tissue
UBQ	2.85	16.57	0.125	GA	Tissue
GADPH	1.25	12.09	0.848	GA	Tissue
SOD	2.1	13.4	0.911	GA	Tissue
RPL6	1.96	10.21	0.801	GA	Tissue
HIS	3.12	11.36	0.812	GA	Tissue
CYP	2.19	7.18	0.797	GA	Tissue
TUA	2.14	12.37	0.877	GA	Tissue
18S	2.28	7.56	0.573	GA	Tissue
EF1-α	1.86	15.33	0.815	GA	Tissue
ACT	0.88	4.15	0.473	GA	Leaf
TATA	1.6	6.07	0.001	GA	Leaf
28S	1.27	4.84	0.93	GA	Leaf
UBQ	2.25	12	0.208	GA	Leaf
GADPH	0.49	5.17	0.217	GA	Leaf
SOD	1.23	8.64	0.69	GA	Leaf
RPL6	1.77	9.46	0.78	GA	Leaf
HIS	2.5	9.81	0.88	GA	Leaf
CYP	0.8	2.8	0.555	GA	Leaf
TUA	1.84	12.43	0.782	GA	Leaf
18S	2.37	8.39	0.786	GA	Leaf
EF1-α	0.6	5.97	0.628	GA	Leaf
ACT	1.6	7.17	0.962	GA	Stem
TATA	1.84	6.86	0.162	GA	Stem
28S	1.28	4.65	0.61	GA	Stem
UBQ	1.87	11.11	0.782	GA	Stem
GADPH	1.15	11.77	0.916	GA	Stem
SOD	1.6	10.87	0.97	GA	Stem
RPL6	1.17	6.53	0.957	GA	Stem
HIS	1.91	7.32	0.739	GA	Stem
CYP	1.84	6.16	0.845	GA	Stem
TUA	1.84	10.42	0.858	GA	Stem
18S	1.53	4.96	0.447	GA	Stem
EF1-α	1.51	12.15	0.899	GA	Stem
ACT	0.8	3.3	0.723	GA	Root
TATA	1.56	6.41	0.302	GA	Root
28S	1.08	3.87	0.937	GA	Root
UBQ	3.43	21.43	0.42	GA	Root
GADPH	1.16	9.91	0.856	GA	Root
SOD	1.67	9.26	0.913	GA	Root
RPL6	1.92	9.19	0.848	GA	Root
HIS	2.25	7.29	0.629	GA	Root
CYP	1.69	5.1	0.431	GA	Root
TUA	1.56	8.09	0.848	GA	Root
18S	1.74	5.58	0.265	GA	Root
EF1-α	1.5	10.76	0.575	GA	Root
ACT	1.35	5.95	0.852	All samples	Tissue
TATA	2.28	8.88	0.556	All samples	Tissue
28S	1.69	6.3	0.715	All samples	Tissue
UBQ	2.37	12.74	0.088	All samples	Tissue
GADPH	1.1	10.56	0.749	All samples	Tissue
SOD	2.16	13.31	0.835	All samples	Tissue
RPL6	1.63	8.56	0.83	All samples	Tissue
HIS	2.9	10.69	0.828	All samples	Tissue
CYP	2.13	6.93	0.73	All samples	Tissue
TUA	2.44	14.27	0.889	All samples	Tissue
18S	2.03	6.8	0.532	All samples	Tissue
EF1-α	1.57	12.77	0.825	All samples	Tissue
ACT	0.99	4.5	0.819	All samples	Leaf
TATA	2.02	8.18	0.383	All samples	Leaf
28S	1.48	5.71	0.436	All samples	Leaf
UBQ	1.94	9.69	0.382	All samples	Leaf
GADPH	0.95	9.07	0.678	All samples	Leaf
SOD	2.02	13.02	0.771	All samples	Leaf
RPL6	1.22	6.55	0.667	All samples	Leaf
HIS	1.52	6.1	0.626	All samples	Leaf
CYP	1.58	5.27	0.351	All samples	Leaf
TUA	2.04	13.21	0.811	All samples	Leaf
18S	1.7	5.97	0.536	All samples	Leaf
EF1-α	1.28	11.29	0.742	All samples	Leaf
ACT	1.4	6.32	0.804	All samples	Stem
TATA	1.86	7.3	0.647	All samples	Stem
28S	1.53	5.76	0.727	All samples	Stem
UBQ	2	10.82	0.34	All samples	Stem
GADPH	0.68	7.27	0.68	All samples	Stem
SOD	1.37	9.19	0.836	All samples	Stem
RPL6	1.33	7.34	0.826	All samples	Stem
HIS	2.04	7.85	0.744	All samples	Stem
CYP	1.42	4.82	0.73	All samples	Stem
TUA	1.74	10.6	0.838	All samples	Stem
18S	2.13	7.15	0.376	All samples	Stem
EF1-α	1.18	9.99	0.731	All samples	Stem
ACT	0.92	3.86	0.798	All samples	Root
TATA	2.33	8.64	0.411	All samples	Root
28S	1.31	4.68	0.799	All samples	Root
UBQ	2.46	14.34	0.432	All samples	Root
GADPH	1.03	9.09	0.754	All samples	Root
SOD	1.93	10.6	0.747	All samples	Root
RPL6	1.69	8.32	0.832	All samples	Root
HIS	2.82	9.23	0.794	All samples	Root
CYP	2.04	6.25	0.732	All samples	Root
TUA	2.17	11.17	0.883	All samples	Root
18S	1.56	4.98	0.379	All samples	Root
EF1-α	1.49	10.83	0.784	All samples	Root

## Sheet: RefFinder
Table S7. Stability analysis of the 12 candidate reference genes assayed with RefFinder.
Gene	Value	Group	Samples
ACTIN	1	Control	Tissue
RPL6	2	Control	Tissue
GAPDH	2.71	Control	Tissue
EF1-α	3.94	Control	Tissue
28S	4.73	Control	Tissue
SOD	6.82	Control	Tissue
CYP	7.24	Control	Tissue
TUA	8.66	Control	Tissue
TBP	9	Control	Tissue
18S	9.15	Control	Tissue
UBQ	10.09	Control	Tissue
HIS	11.24	Control	Tissue
ACTIN	1.41	Control	Leaf
RPL6	2	Control	Leaf
GAPDH	2.28	Control	Leaf
HIS	3.94	Control	Leaf
18S	3.98	Control	Leaf
CYP	6	Control	Leaf
SOD	7.71	Control	Leaf
TUA	8.38	Control	Leaf
28S	8.45	Control	Leaf
EF1-α	9.69	Control	Leaf
TBP	10.49	Control	Leaf
UBQ	12	Control	Leaf
ACTIN	1.41	Control	Stem
TUA	2.11	Control	Stem
EF1-α	2.63	Control	Stem
SOD	3.98	Control	Stem
CYP	4.4	Control	Stem
GAPDH	4.56	Control	Stem
28S	7.71	Control	Stem
RPL6	8.38	Control	Stem
18S	9.01	Control	Stem
TBP	9.24	Control	Stem
UBQ	10.84	Control	Stem
HIS	10.98	Control	Stem
GAPDH	2.34	Control	Root
SOD	2.74	Control	Root
28S	2.78	Control	Root
ACTIN	2.91	Control	Root
EF1-α	4.14	Control	Root
UBQ	4.36	Control	Root
RPL6	5.38	Control	Root
18S	8.14	Control	Root
TBP	8.71	Control	Root
TUA	8.74	Control	Root
CYP	10.74	Control	Root
HIS	12	Control	Root
RPL6	1.41	Minnatol	Tissue
ACTIN	2.21	Minnatol	Tissue
SOD	2.59	Minnatol	Tissue
GAPDH	3.16	Minnatol	Tissue
EF1-α	3.94	Minnatol	Tissue
28S	6.74	Minnatol	Tissue
TUA	6.9	Minnatol	Tissue
18S	7.9	Minnatol	Tissue
TBP	8.24	Minnatol	Tissue
HIS	10	Minnatol	Tissue
CYP	11	Minnatol	Tissue
UBQ	12	Minnatol	Tissue
ACTIN	1.19	Minnatol	Leaf
RPL6	1.41	Minnatol	Leaf
SOD	3	Minnatol	Leaf
EF1-α	4.23	Minnatol	Leaf
HIS	5.23	Minnatol	Leaf
GAPDH	5.42	Minnatol	Leaf
TUA	7.45	Minnatol	Leaf
18S	7.97	Minnatol	Leaf
UBQ	9.19	Minnatol	Leaf
TBP	9.46	Minnatol	Leaf
28S	10.74	Minnatol	Leaf
CYP	12	Minnatol	Leaf
GAPDH	1.41	Minnatol	Stem
RPL6	1.5	Minnatol	Stem
CYP	3.71	Minnatol	Stem
ACTIN	4.76	Minnatol	Stem
EF1-α	4.79	Minnatol	Stem
TBP	5.83	Minnatol	Stem
18S	7.18	Minnatol	Stem
SOD	7.33	Minnatol	Stem
HIS	7.54	Minnatol	Stem
28S	8.13	Minnatol	Stem
TUA	10	Minnatol	Stem
UBQ	12	Minnatol	Stem
SOD	1.32	Minnatol	Root
RPL6	2.3	Minnatol	Root
GAPDH	3.16	Minnatol	Root
EF1-α	3.22	Minnatol	Root
ACTIN	3.94	Minnatol	Root
28S	5.42	Minnatol	Root
CYP	7.97	Minnatol	Root
18S	7.98	Minnatol	Root
TUA	8.1	Minnatol	Root
UBQ	10.24	Minnatol	Root
HIS	10.69	Minnatol	Root
TBP	10.84	Minnatol	Root
RPL6	1.19	NaCl	Tissue
GAPDH	2.24	NaCl	Tissue
ACTIN	2.45	NaCl	Tissue
28S	3.72	NaCl	Tissue
EF1-α	4.16	NaCl	Tissue
CYP	6.24	NaCl	Tissue
SOD	7.45	NaCl	Tissue
TUA	8.85	NaCl	Tissue
TBP	9.24	NaCl	Tissue
UBQ	10.09	NaCl	Tissue
18S	10.16	NaCl	Tissue
HIS	10.24	NaCl	Tissue
RPL6	1.32	NaCl	Leaf
HIS	2.11	NaCl	Leaf
GAPDH	3.34	NaCl	Leaf
SOD	3.95	NaCl	Leaf
ACTIN	4.56	NaCl	Leaf
EF1-α	4.6	NaCl	Leaf
CYP	7.64	NaCl	Leaf
28S	7.74	NaCl	Leaf
TBP	8.63	NaCl	Leaf
UBQ	9.12	NaCl	Leaf
18S	10	NaCl	Leaf
TUA	11.24	NaCl	Leaf
RPL6	1.86	NaCl	Stem
28S	2.06	NaCl	Stem
SOD	2.59	NaCl	Stem
EF1-α	3.56	NaCl	Stem
GAPDH	3.83	NaCl	Stem
ACTIN	4.47	NaCl	Stem
CYP	7.48	NaCl	Stem
TBP	7.71	NaCl	Stem
TUA	9.24	NaCl	Stem
HIS	9.69	NaCl	Stem
UBQ	10.74	NaCl	Stem
18S	12	NaCl	Stem
GAPDH	1.86	NaCl	Root
RPL6	2.51	NaCl	Root
ACTIN	2.91	NaCl	Root
28S	3.03	NaCl	Root
TUA	3.87	NaCl	Root
EF1-α	5.24	NaCl	Root
CYP	6.65	NaCl	Root
SOD	7.44	NaCl	Root
UBQ	7.54	NaCl	Root
18S	9.97	NaCl	Root
HIS	11.24	NaCl	Root
TBP	11.47	NaCl	Root
EF1-α	1.19	ABA	Tissue
ACTIN	1.86	ABA	Tissue
GAPDH	2.94	ABA	Tissue
28S	4.05	ABA	Tissue
CYP	4.68	ABA	Tissue
RPL6	4.9	ABA	Tissue
TUA	7.45	ABA	Tissue
SOD	8.45	ABA	Tissue
HIS	8.85	ABA	Tissue
18S	9.69	ABA	Tissue
TBP	10.74	ABA	Tissue
UBQ	11.47	ABA	Tissue
EF1-α	1.73	ABA	Leaf
HIS	2.11	ABA	Leaf
GAPDH	2.38	ABA	Leaf
ACTIN	3.31	ABA	Leaf
CYP	3.87	ABA	Leaf
28S	5.42	ABA	Leaf
18S	7.24	ABA	Leaf
RPL6	8.45	ABA	Leaf
TUA	8.85	ABA	Leaf
SOD	10	ABA	Leaf
TBP	10.46	ABA	Leaf
UBQ	11.74	ABA	Leaf
SOD	2.06	ABA	Stem
EF1-α	2.38	ABA	Stem
RPL6	2.45	ABA	Stem
TUA	3.64	ABA	Stem
GAPDH	3.98	ABA	Stem
CYP	4.47	ABA	Stem
UBQ	6.42	ABA	Stem
28S	7.42	ABA	Stem
ACTIN	8.24	ABA	Stem
HIS	10	ABA	Stem
TBP	11	ABA	Stem
18S	12	ABA	Stem
ACTIN	1	ABA	Root
EF1-α	2	ABA	Root
28S	3.13	ABA	Root
RPL6	3.98	ABA	Root
GAPDH	4.79	ABA	Root
HIS	6.85	ABA	Root
TUA	6.98	ABA	Root
18S	7.67	ABA	Root
TBP	8.41	ABA	Root
CYP	8.97	ABA	Root
SOD	10.16	ABA	Root
UBQ	12	ABA	Root
GAPDH	1.19	GA	Tissue
ACTIN	2.06	GA	Tissue
28S	2.45	GA	Tissue
EF1-α	4.16	GA	Tissue
SOD	4.6	GA	Tissue
RPL6	5.96	GA	Tissue
TUA	6.65	GA	Tissue
CYP	8.24	GA	Tissue
18S	9.24	GA	Tissue
TBP	9.45	GA	Tissue
HIS	10.47	GA	Tissue
UBQ	11.74	GA	Tissue
EF1-α	2	GA	Leaf
GAPDH	2.24	GA	Leaf
28S	2.34	GA	Leaf
CYP	2.91	GA	Leaf
SOD	4.36	GA	Leaf
ACTIN	4.56	GA	Leaf
RPL6	7.48	GA	Leaf
TUA	7.97	GA	Leaf
TBP	8.45	GA	Leaf
18S	10.24	GA	Leaf
HIS	11.24	GA	Leaf
UBQ	11.47	GA	Leaf
RPL6	1.57	GA	Stem
SOD	2.21	GA	Stem
ACTIN	2.82	GA	Stem
GAPDH	2.83	GA	Stem
EF1-α	4.73	GA	Stem
28S	5.63	GA	Stem
TUA	7.09	GA	Stem
CYP	7.74	GA	Stem
18S	9.03	GA	Stem
UBQ	9.46	GA	Stem
HIS	10.47	GA	Stem
TBP	11.17	GA	Stem
28S	1.68	GA	Root
TUA	2.51	GA	Root
ACTIN	3.03	GA	Root
GAPDH	3.22	GA	Root
RPL6	4.36	GA	Root
SOD	4.79	GA	Root
EF1-α	5.6	GA	Root
CYP	8.46	GA	Root
18S	9	GA	Root
TBP	9.45	GA	Root
HIS	9.69	GA	Root
UBQ	12	GA	Root
ACTIN	1.19	All samples	Tissue
GAPDH	2	All samples	Tissue
RPL6	2.83	All samples	Tissue
EF1-α	3	All samples	Tissue
28S	5	All samples	Tissue
SOD	6.45	All samples	Tissue
CYP	7.74	All samples	Tissue
TUA	7.84	All samples	Tissue
18S	8.13	All samples	Tissue
TBP	9.74	All samples	Tissue
HIS	11.24	All samples	Tissue
UBQ	11.47	All samples	Tissue
ACTIN	1.19	All samples	Leaf
GAPDH	1.41	All samples	Leaf
RPL6	3.22	All samples	Leaf
EF1-α	3.72	All samples	Leaf
HIS	5.48	All samples	Leaf
28S	5.96	All samples	Leaf
TUA	7.36	All samples	Leaf
18S	8	All samples	Leaf
CYP	9.15	All samples	Leaf
SOD	9.46	All samples	Leaf
TBP	10.74	All samples	Leaf
UBQ	11.17	All samples	Leaf
SOD	1.41	All samples	Stem
RPL6	1.86	All samples	Stem
GAPDH	2.83	All samples	Stem
ACTIN	3.41	All samples	Stem
EF1-α	3.98	All samples	Stem
28S	6.24	All samples	Stem
CYP	6.74	All samples	Stem
TUA	8	All samples	Stem
HIS	9.46	All samples	Stem
TBP	9.74	All samples	Stem
18S	11.24	All samples	Stem
UBQ	11.47	All samples	Stem
ACTIN	1	All samples	Root
GAPDH	2.06	All samples	Root
28S	2.45	All samples	Root
EF1-α	4.47	All samples	Root
RPL6	4.68	All samples	Root
TUA	6.64	All samples	Root
CYP	7.24	All samples	Root
SOD	7.74	All samples	Root
18S	7.77	All samples	Root
HIS	10.47	All samples	Root
TBP	10.74	All samples	Root
UBQ	11.74	All samples	Root
